# Supplementary material for: Predation risk affects growth and reproduction of an invasive snail and its lethal effect depends on prey size
Source: PLoS One. 2017 Nov 14;12(11):e0187747. doi: 10.1371/journal.pone.0187747 (PMC5685626; doi:10.1371/journal.pone.0187747)
Supplement: S1 Data — (XLSX) [file pone.0187747.s001.xlsx]

## Sheet: Egg mass
Total Egg Mass Production of per female Pomacea canaliculata
Time/d	Control-1	Control-2	Control-3	Predation risk-1	Predation risk-2	Predation risk-3		Time/d	Control	Control-SE	Predation risk	Predation risk-SE
3	0	0.1	0	0.2	0.2	0.1		3	0.0333333	0.0333333	0.166667	0.0333333
6	0.1	0.2	0.1	0.3	0.3	0.4		6	0.133333	0.0333333	0.333333	0.0333333
9	0.211111	0.4	0.3	0.4	0.6	0.5		9	0.303704	0.054559	0.5	0.057735
12	0.433333	0.7	0.6	0.6	0.7	0.6		12	0.577778	0.0777778	0.633333	0.0333333
15	0.766667	0.9	0.8	0.7	0.8	0.922222		15	0.822222	0.0400617	0.807407	0.0642569
18	1.32222	1	1.34444	0.7	1	1.03333		18	1.22222	0.111296	0.911111	0.105993
21	1.76667	1.2	1.56667	0.9	1.2	1.15833		21	1.51111	0.165924	1.08611	0.0938297
24	2.1	1.5	1.9	1	1.4	1.40833		24	1.83333	0.176383	1.26944	0.134744
27	2.43333	1.6	2.12222	1.1	1.5	1.67619		27	2.05185	0.243122	1.4254	0.170463
30	2.98889	1.9	2.34444	1.21111	1.7	1.67619		30	2.41111	0.316098	1.5291	0.159143
Period/d	Control-1	Control-2	Control-3	Predation risk-1	Predation risk-2	Predation risk-3		Period/d	Control	Control-SE	Predation risk	Predation risk-SE
0~3	0	0.1	0	0.2	0.2	0.1		0~3	0.0333333	0.0333333	0.166667	0.0333333
3~6	0.1	0.1	0.1	0.1	0.1	0.3		3~6	0.1	0	0.166667	0.0666667
6~9	0.111111	0.2	0.2	0.1	0.3	0.1		6~9	0.17037	0.0296296	0.166667	0.0666667
9~12	0.222222	0.3	0.3	0.2	0.1	0.1		9~12	0.274074	0.0259259	0.133333	0.0333333
12~15	0.333333	0.2	0.2	0.1	0.1	0.322222		12~15	0.244444	0.0444444	0.174074	0.0740741
15~18	0.555556	0.1	0.544444	0	0.2	0.111111		15~18	0.4	0.150034	0.103704	0.0578537
18~21	0.444444	0.2	0.222222	0.2	0.2	0.125		18~21	0.288889	0.0780419	0.175	0.025
21~24	0.333333	0.3	0.333333	0.1	0.2	0.25		21~24	0.322222	0.0111111	0.183333	0.0440959
24~27	0.333333	0.1	0.222222	0.1	0.1	0.267857		24~27	0.218519	0.067383	0.155952	0.0559524
27~30	0.555556	0.3	0.222222	0.111111	0.2	0		27~30	0.359259	0.100684	0.103704	0.0578537

## Sheet: Egg
Total Number of Eggs of Pomacea canaliculata
Egg mass (M)	Control-1	Control-2	Control-3	Predation risk-1	Predation risk-2	Predation risk-3			Control	Control-SE	Predation risk	Predation risk-SE
M1	194	162	83	151	69	78		No. of eggs per mass	117.132	6.517	94.432	4.741
M2	122	99	121	126	95	125		Total number of eggs	2655	420.768	1385	132.851
M3	164	81	45	124	48	47
M4	94	141	94	110	98	22
M5	99	148	108	85	98	177
M6	169	107	34	69	99	102
M7	173	82	92	115	110	111
M8	148	141	106	36	93	52
M9	72	81	37	70	94	116
M10	184	44	37	105	82	115
M11	240	144	78	83	170	85
M12	79	51	201	69	114	83
M13	147	133	37		120	99
M14	76	82	79		94	118
M15	164	217	172		81	81
M16	96	113	59		62
M17	100	108	263		74
M18	82	116	214
M19	178	45	58
M20	165		125
M21	125		229
M22	62		119
M23	146
M24	102
M25	89
M26	149
M27	60
Total number of eggs	3479	2095	2391	1143	1601	1411

## Sheet: Oviposition height
Oviposition height of Pomacea canaliculata/cm
Egg mass (M)	Control-1	Control-2	Control-3	Predation risk-1	Predation risk-2	Predation risk-3				Control	Control-SE	Predation risk	Predation risk-SE
M1	15.5	17.4	18.8	22.1	12.5	5.2			Oviposition height	17.338	0.535	16.6983	0.806
M2	17	11.2	19.9	17.7	22.2	9.8
M3	19.5	21.4	17.5	10	15	10.8
M4	15.6	16.8	20.7	12.8	15	20.5
M5	13.8	19.5	19.3	16.5	14.2	14.1
M6	15.8	17	24.2	20.6	17.7	15
M7	21.4	16.5	10.8	20.3	24.2	18.2
M8	15.4	15.4	13.2	22.2	23.1	12.5
M9	12	15.2	17.3	25	20.4	18.7
M10	16.5	22.4	20.8	10.9	11	15.3
M11	14.7	15.8	19.8	11.9	7.8	16.8
M12	18	12.1	25.5	23.2	21.7	23.7
M13	14	7.9	19.8		18.8	4.9
M14	21.9	11.2	20		19.6	13.1
M15	13.7	23.8	22.1		23.2	12
M16	10.9	5.4	22.3		22.7
M17	19.4	14.5	8		21.8
M18	18.9	20.8	24.4
M19	17.6	24.3	23.4
M20	19.5		13.2
M21	16.6		19.6
M22	19.6		13.4
M23	8.4
M24	21.5
M25	20.6
M26	16.8
M27	21.8

## Sheet: Hatching success
Hatching success of Pomacea canaliculata
Treatment	Egg mass (M)	Hatching success/%				Control	Control-SE	Predation risk	Predation risk-SE
Control-1	M1	54.7445			Hatching success	71.712	4.656	23.503	5.28
	M2	80.5085
	M3	81.7568
	M4	51.1278
	M5	86.7188
	M6	82.8358
Control-2	M1	85.2071
	M2	58.0645
	M3	86.8132
	M4	67.3913
	M5	41.9355
Control-3	M1	76
	M2	90.9836
	M3	86.9767
	M4	85.2941
	M5	31.0345
Predation risk-1	M1	14.6341
	M2	0
	M3	35.0877
	M4	0
Predation risk-2	M1	51.0204
	M2	44.6809
	M3	21.2121
	M4	30.4348
	M5	44.1176
	M6	43.6364
Predation risk-3	M1	8.33333
	M2	5.17241
	M3	0
	M4	52.6316
	M5	1.5873

## Sheet: Incubation period
Incubation period of Pomacea canaliculata
Treatment	Egg mass (M)	Incubation period/d					Control	Control-SE	Predation risk	Predation risk-SE
Control-1	M1	16				Incubation period	13.5	0.387	14.75	0.42862
	M2	12
	M3	12
	M4	13
	M5	16
	M6	13
Control-2	M1	16
	M2	15
	M3	12
	M4	13
	M5	13
Control-3	M1	13
	M2	12
	M3	13
	M4	15
	M5	12
Predation risk-1	M1	16
	M2	/
	M3	15
	M4	/
Predation risk-2	M1	16
	M2	15
	M3	15
	M4	12
	M5	13
	M6	17
Predation risk-3	M1	14
	M2	13
	M3	/
	M4	15
	M5	16

## Sheet: Survival
Survival rate of Pomacea canaliculata
	Survival rate/%					Control	Control-SE	Predation risk	Predation risk-SE
	Adult		Juvenile		Male adult	100	0	86.6667	13.3333
	Male	Female			Female adult	93.3333	3.33333	86.6667	8.81917
Control-1	100	90	100		Juvenile	98.3333	1.66667	26.6667	11.6667
Control-2	100	100	95
Control-3	100	90	100
Predation risk-1	100	90	5
Predation risk-2	100	100	45
Predation risk-3	60	70	30

## Sheet: Growth
Weight growth of Pomacea canaliculata
		Initial	Final	Growth rate		Initial	Control	Control-SE	Predation risk	Predation risk-SE
						Male adult	4.0392	0.0661818	4.16249	0.10031
Male adult	Control-1	4.12539	6.74592	63.522		Female adult	4.34173	0.163701	4.32183	0.120529
	Control-2	3.90911	5.51622	41.1119		Juvenile	0.22281	0.00416066	0.225723	0.00275567
	Control-3	4.08311	6.88649	68.658
	Predation risk-1	3.96215	5.83771	47.3369
	Predation risk-2	4.25356	6.62841	55.8321
	Predation risk-3	4.27177	4.95655	16.0304
Female adult	Control-1	4.61585	7.39678	60.2474
	Control-2	4.04963	6.68949	65.1877
	Control-3	4.35972	6.64917	52.5136
	Predation risk-1	4.45575	6.04203	35.6008
	Predation risk-2	4.42846	5.45863	23.2625
	Predation risk-3	4.08129	4.84174	18.6327
						Growth rate	Control	Control-SE	Predation risk	Predation risk-SE
Juvenile	Control-1	0.230735	0.68902	198.62		Male adult	57.764	8.457	39.7331	12.1024
	Control-2	0.221045	0.5507	149.135		Female adult	59.3162	3.68819	25.832	5.06397
	Control-3	0.21665	0.55366	155.555		Juvenile	167.77	15.5358	27.1479	4.91825
	Predation risk-1	0.22066	0.3013	36.5449
	Predation risk-2	0.22637	0.271489	19.9315
	Predation risk-3	0.23014	0.2876	24.9674

## Sheet: Food intake
Food intake of per juvenile Pomacea canaliculata
		Food intake/g					Control	Control-SE	Predation risk	Predation risk-SE
	Control-1	4.5215				Food intake	3.93859	0.300912	1.27199	0.439855
	Control-2	3.77676
	Control-3	3.5175
	Predation risk-1	2.14349
	Predation risk-2	0.732362
	Predation risk-3	0.940135
